# Supplementary material for: Managing Small Airway Disease in Patients with Severe Asthma: Transitioning from the “Silent Zone” to Achieving “Quiet Asthma”
Source: J Clin Med. 2024 Apr 17;13(8):2320. doi: 10.3390/jcm13082320 (PMC11051485; doi:10.3390/jcm13082320)
Supplement: Supplementary file 1 [file jcm-13-02320-s001.zip]

Archive with 1 entries (1 files):
- jcm-2920732-supplementary.pdf
